# Supplementary material for: Impact of tearing spermatic cords during castration in live and dead piglets and consequences on welfare
Source: Porcine Health Manag. 2021 Feb 14;7:17. doi: 10.1186/s40813-021-00200-7 (PMC7883445; doi:10.1186/s40813-021-00200-7)
Supplement: Supplementary file 1 — Additional file 1. [file 40813_2021_200_MOESM1_ESM.xlsx]

## Sheet: Trial 1
piglet number	treatment	castration technique	piglet age [days]	chest circumference [cm]	crown-rump-length [cm]	body weight [kg]	rectal temperature [°C]	volume of vocalization during castration	kind of vocalization during castration	duration of vocalization during castration [seconds]	kind of movement during castration	duration of castration [seconds]	testicle weight [g]	cutting length right side [cm]	cutting length left side [cm]	testicle weight relative to body weight [%]	additional information
1	1	1	3	31.5	40.5	2.15	38.5	3	4	64	2	63	6	1	1	0.27907
2	1	.	3	27	26.5	1.55	38.6	.	.	.	.	.	.	.	.	.	hernia (excluded)
3	1	1	3	28.5	41	1.85	38.3	3	4	40	2	36	4	1.5	1.5	0.216216
4	1	1	3	26.5	38	1.75	37.8	3	3	23	2	24	3	.	.	0.171429
5	1	0	3	26.5	41	1.8	37.3	3	4	39	2	38	2	1.4	1.5	0.111111
6	1	0	3	28.5	43	2.2	38.5	4	4	54	2	64	3	1.6	1.6	0.136364
7	1	1	3	26	36	1.55	38.1	5	4	40	4	33	3	1.1	1.6	0.193548
8	1	0	3	30	41	2.2	39.1	4	4	35	4	31	3	1.5	1.7	0.136364
9	2	1	5	28	40	1.65	38.9	3	2	24	2	21	6	.	.	0.363636
10	2	0	5	27.5	38	1.65	37.8	3	2	30	2	25	3	1	1	0.181818
11	2	1	5	27	39	1.7	38.8	2	2	20	2	25	3	1.6	1.5	0.176471
12	2	0	5	28	36.5	1.75	38.2	2	2	24	2	20	6	1.5	1.7	0.342857
13	2	1	5	26	40	1.4	38.6	2	2	11	2	14	6	1.4	1.5	0.428571
14	3	0	2	28.5	39	1.9	39.4	5	4	28	3	25	3	1.3	1.1	0.157895
15	3	0	2	24	33	1.25	38.5	4	4	24	2	22	4	1.1	0.9	0.32
16	3	0	2	21	30	0.75	27.5	4	4	30	.	29	.	1.1	1.5	.
17	3	0	2	27	39	1.6	39.2	3	4	27	3	26	6	1.4	1.1	0.375
18	3	0	2	27	38	1.65	40.3	4	4	28	2	27	4	2	1.9	0.242424
19	3	1	2	20	28	0.7	37.7	3	4	20	2	16	2	0.9	0.7	0.285714
20	3	1	2	29	38.5	1.85	39.2	3	2	28	3	24	5	1.1	1.2	0.27027
21	3	0	2	27	39	1.65	38.8	3	4	30	2	27	4	1.1	1.3	0.242424
22	3	1	2	27	37	1.9	39.1	3	4	28	2	25	6	1.3	1.6	0.315789
23	1	1	5	30.5	36	2.1	39.4	3	4	27	2	22	4	1.4	1	0.190476
24	1	1	5	28	43	2.1	39.5	4	4	20	2	17	8	1.3	1.5	0.380952
25	1	0	5	28.5	40	1.95	39.3	3	4	23	2	22	4	1.6	1.3	0.205128
26	3	0	2	29	42.5	2.2	38.6	4	4	49	2	46	6	.	.	0.272727
27	3	1	2	25.5	40	1.5	39.4	3	4	30	2	23	4	1.6	1.8	0.266667
28	3	0	2	28	38.5	1.95	38.5	4	4	34	.	31	4	1.6	1.2	0.205128
29	3	1	2	29.5	42	2	38.6	4	4	16	2	16	4	1.6	1.3	0.2
30	3	0	2	29	44.5	2.1	39.1	4	4	30	2	29	4	1.8	1.7	0.190476
31	3	1	2	28	41	1.8	39.4	4	4	24	2	17	4	1	1.8	0.222222
32	2	0	5	29	42	1.95	38.6	2	2	23	1	17	3	1.4	2	0.153846
33	2	1	5	28.5	45.5	2.15	39	1	1	.	1	27	3	1.4	1.9	0.139535
34	2	0	5	31	46	2.55	38.9	3	2	1	1	20	4	1.2	1.4	0.156863
35	2	0	5	29.5	43	2.2	38.2	3	2	24	2	29	3	1.1	1.1	0.136364
36	2	1	5	31	44.5	2.9	38.6	.	.	.	.	.	4	1	2.7	0.137931
37	2	1	5	25	39	1.35	38.2	2	2	21	1	15	2	0.9	0.9	0.148148
38	2	1	5	27.5	41.5	1.6	39.6	2	2	22	1	28	4	1.1	1.6	0.25
39	3	0	6	27.5	38.5	1.75	38.7	4	4	29	2	29	3	1.4	1.5	0.171429
40	3	1	6	23.5	34.5	1.1	39.1	4	4	18	3	17	3	1.2	1.7	0.272727
41	3	0	6	24.5	42	1.35	39	4	4	20	3	18	3	1.6	1.5	0.222222
42	3	1	6	26	38.5	1.6	38.7	4	4	19	3	18	5	1.6	1.3	0.3125
43	3	0	6	22.5	32	1	38.8	5	4	31	2	30	1	1.1	1.4	0.1
44	3	1	7	30.5	38.5	2.45	38	4	4	19	2	18	6	1.5	1.1	0.244898
45	3	0	7	28.5	41	2	39.3	3	3	26	2	25	4	1.4	1.8	0.2
46	3	1	7	33	44	2.65	38.7	5	4	32	4	32	4	1.6	1.5	0.150943
47	3	0	7	30	43	2.2	39.4	5	4	26	2	24	4	1.6	1.5	0.181818
48	3	1	7	30	43.5	2.45	38.5	5	4	20	4	19	6	1.4	1.3	0.244898
49	1	1	7	30	43	2.1	38.5	4	4	23	4	22	3	0.9	1.4	0.142857
50	1	1	7	26	38	1.65	39	4	4	19	2	19	.	1.4	2	.
	1 = analgesia only 2 = general anesthesia 3 = local anesthesia	1 = tearing 0 = cutting

## Sheet: Trial 2
piglet number	body weight [kg]	crown-rump-length [cm]	chest circumference [cm]	castration technique	body side	maximum testicle length [cm]	mean testicle length [cm]	minimum testicle length [cm]	length of remains in situ [cm]	testicle weight [g]	testicle weight relative to body weight [%]	testicle weight relative to body weight [‰]	force required until severing of spermatic cords [N]	remains protruding from castration wound
1	1427	38.5	23.5	1	1	8.9	.	.	.	.	.	.	.	0
1	1427	38.5	23.5	1	0	9.7	.	.	.	.	.	.	.	0
2	1305.2	38	23	1	1	8.7	.	.	.	1.25	0.0957708	0.957708	.	0
2	1305.2	38	23	1	0	10.8	.	.	.	1.61	0.123353	1.23353	.	0
3	1331.3	39.3	23.3	1	1	12.2	.	.	.	1.27	0.0953955	0.953955	.	0
3	1331.3	39.3	23.3	0	0	4	.	.	3.4	0.99	0.0743634	0.743634	.	0
4	1841.2	39.8	27	0	1	3.7	.	.	4.3	1.47	0.0798392	0.798392	.	0
4	1841.2	39.8	27	1	0	11.9	.	.	2.8	1.87	0.101564	1.01564	.	0
5	1296	38.6	23.5	1	1	12.6	.	.	1.2	1.14	0.087963	0.87963	.	0
5	1296	38.6	23.5	0	0	4.3	.	.	4.2	1.1	0.0848765	0.848765	.	0
6	989.7	32	20.3	0	1	3.7	3.4	2.5	4.5	0.85	0.0858846	0.858846	.	0
6	989.7	32	20.3	1	0	10.5	7.4	5.5	5.8	0.89	0.0899262	0.899262	.	0
7	1428	37.4	24	1	1	12.9	6.8	5.7	0	1.8	0.12605	1.2605	10.5	0
7	1428	37.4	24	0	0	4.1	3.5	2.8	4.9	1.19	0.0833333	0.833333	.	0
8	1138.7	37.2	23.3	0	1	4.1	3.7	2.7	3.5	1.51	0.132607	1.32607	.	0
8	1138.7	37.2	23.3	1	0	7.9	6.9	6.8	7	1	0.0878194	0.878194	8	1
9	1469.8	40.6	24.8	1	1	9.7	7.3	5.7	7	0.96	0.065315	0.65315	6.5	1
9	1469.8	40.6	24.8	0	0	3.4	3.3	2.7	4.2	0.88	0.0598721	0.598721	.	0
10	1904.7	41.5	27.6	0	1	3.7	3.3	3.1	5.7	1.32	0.0693023	0.693023	.	0
10	1904.7	41.5	27.6	1	0	9.9	7.3	6.8	0.2	1.8	0.0945031	0.945031	10	0
11	1449.4	36.8	24.3	1	1	12.2	9.8	5	1	2.03	0.140058	1.40058	10.5	0
11	1449.4	36.8	24.3	0	0	3.3	3.2	2.3	5.2	1.51	0.104181	1.04181	.	0
12	1169.8	36.7	22.7	0	1	2.9	.	.	3.9	0.86	0.0735168	0.735168	.	0
12	1169.8	36.7	22.7	.	0	.	.	.	.	.	.	.	.	0
13	1153.9	38.4	23.5	1	1	11.9	6.7	5.9	.	0.96	0.0831961	0.831961	8	0
13	1153.9	38.4	23.5	0	0	4.5	3.9	2.9	.	0.69	0.0597972	0.597972	.	0
14	1373.7	36.9	23.6	0	1	4.2	4.1	2.9	4	1.1	0.0800757	0.800757	.	0
14	1373.7	36.9	23.6	1	0	7	5.8	5	7	1.11	0.0808037	0.808037	8.5	0
15	1479.1	38.7	25	1	1	12.4	.	.	.	1.2	0.0811304	0.811304	8	0
15	1479.1	38.7	25	0	0	3.1	.	.	3.1	1	0.0676087	0.676087	.	0
16	1602.3	41.5	25.6	0	1	3.5	3.2	2.6	5.3	1.72	0.107346	1.07346	.	0
16	1602.3	41.5	25.6	1	0	9.6	7.5	3.7	7.2	2.08	0.129813	1.29813	10.5	1
17	1036.4	35.7	21.3	.	1	.	.	.	.	.	0	0	.	0
17	1036.4	35.7	21.3	.	0	.	.	.	.	.	0	0	.	0
18	994	33.8	22.5	1	1	.	.	.	.	1.21	0.12173	1.2173	8	0
18	994	33.8	22.5	0	0	.	.	.	2.8	1.01	0.10161	1.0161	.	0
19	1024.1	36.4	22.3	.	1	.	.	.	.	.	.	.	.	0
19	1024.1	36.4	22.3	.	0	.	.	.	.	.	.	.	.	0
20	2119.8	39.7	29	0	1	5.2	5	4.5	5	3.09	0.145768	1.45768	.	0
20	2119.8	39.7	29	1	0	17.5	10.1	8.4	0.5	3.41	0.160864	1.60864	10.5	0
21	891.4	35.2	20.6	1	1	8	7.1	3.5	0	1.15	0.129011	1.29011	9	0
21	891.4	35.2	20.6	0	0	2.9	2.7	2.7	3.3	0.95	0.106574	1.06574	.	0
22	1017.9	36.7	21.9	0	1	4.1	.	3.9	.	0.93	0.0913646	0.913646	.	0
22	1017.9	36.7	21.9	1	0	10	8	5.1	.	1.14	0.111995	1.11995	7	0
23	1473.7	39.7	24	1	1	9.9	9.6	6.1	8.5	1.29	0.0875348	0.875348	10	0
23	1473.7	39.7	24	0	0	3.6	3.3	2.4	4.3	1.18	0.0800706	0.800706	.	0
24	941.1	35.3	21.2	0	1	4.3	4	3.8	3.3	1.14	0.121135	1.21135	.	0
24	941.1	35.3	21.2	1	0	7.5	.	5.2	5.8	1.16	0.12326	1.2326	11	1
25	1425.9	.	.	1	1	10.1	6.4	5.7	7.1	1.5	0.105197	1.05197	8	0
25	1425.9	.	.	0	0	3.7	3.3	2.4	3.4	1.09	0.0764429	0.764429	.	0
26	960	35.2	22.1	0	1	4.2	3.4	2.5	2	1.39	0.144792	1.44792	.	0
26	960	35.2	22.1	1	0	8.3	7.5	3.9	.	1.33	0.138542	1.38542	6	0
27	1381.6	37.4	23.8	1	1	10.4	9.1	7	0.2	1.34	0.096989	0.96989	7	0
27	1381.6	37.4	23.8	0	0	3.8	3.7	3.4	7.3	1.1	0.0796178	0.796178	.	0
28	1931.8	42.4	27.4	0	1	3.5	3.1	2.3	4.3	1.32	0.0683301	0.683301	.	0
28	1931.8	42.4	27.4	1	0	12.1	10.8	3.9	9	1.45	0.0750595	0.750595	7	1
				1 = tearing 0 = cutting	1 = right testicle 0 = left testicle									1 = yes 0 = no
